# Supplementary material for: Relative Effects of Dietary Administration of a Competitive Exclusion Culture and a Synbiotic Product, Age and Sampling Site on Intestinal Microbiota Maturation in Broiler Chickens
Source: Vet Sci. 2021 Sep 6;8(9):187. doi: 10.3390/vetsci8090187 (PMC8472864; doi:10.3390/vetsci8090187)
Supplement: Supplementary file 1 [file vetsci-08-00187-s001.zip]

Archive with 1 entries (1 files):
- vetsci-1327597-supplementary.pdf
